# Supplementary material for: Mitonuclear Coevolution in Bumblebees (Bombus): Genomic Signatures and Its Role in Climatic Niche Adaptation
Source: Genome Biol Evol. 2025 Jun 13;17(7):evaf123. doi: 10.1093/gbe/evaf123 (PMC12223992; doi:10.1093/gbe/evaf123)
Supplement: evaf123_Supplementary_Data [file evaf123_supplementary_data.zip › Supplementary Tables.xlsx]

## Sheet: Table S1
Subgenus	Species	Accession (nu)	Accession (mt)	Dataset Reference	Data Type	Reference species	Mean Depth	Breadth of Coverage (%)	Sex	Latitude	Longitude	Elevation (m)
Alpigenobombus	Bombus breviceps	GCA_014825925.1	MF478986	Sun et al. 2021	Assembly	-	-	-	Male	23.0116	103.64	1058
Alpinobombus	Bombus pyrrhopygus	SRR21912772	-	Liu et al. 2023	Illumina	Bombus balteatus	32.9824	96.2111	Female	68.4018	18.3243	745
Alpinobombus	Bombus alpinus	SRR21913006	-	Liu et al. 2023	Illumina	Bombus balteatus	30.177	96.1364	Female	68.4119	18.3402	939
Alpinobombus	Bombus hyperboreus	SRR21912818	-	Liu et al. 2023	Illumina	Bombus balteatus	20.1102	97.2572	Female	68.3907	18.4012	1093
Alpinobombus	Bombus polaris	GCA_014737335.1	BK063644	Sun et al. 2021	Assembly	-	-	-	Male	62.1595	-140.53	1519
Alpinobombus	Bombus balteatus	GCA_019201815.1	BK063618	Christmas et al. 2021	Assembly	-	-	-	Male
Bombias	Bombus confusus	GCA_014737475.1	BK063651	Sun et al. 2021	Assembly	-	-	-	Male	48.1918	87.0236	1181
Bombus	Bombus terrestris	GCA_910591885.2	OU342939	Crowley et al. 2023	Assembly	-	-	-	Female	51.77	-1.339	150
Bombus	Bombus lucorum	ERR12120038	BK063625	Darwin Tree of Life	HiFi	Bombus terrestris	42.5386	77.4166	Female	55.3911	-3.3279	179
Bombus	Bombus affinis	GCA_024516045.2	-	Koch et al. 2023	Assembly	-	-	-	Male	44.56	-92.53	236
Bombus	Bombus ignitus	GCA_014825875.1	DQ870926	Sun et al. 2021	Assembly	-	-	-	Male	40.6489	117.435	729
Bombus	Bombus lantschouensis	SRR12770617	BK063627	Zhao et al. 2021	Illumina	Bombus terrestris	78.2547	72.9689	Female			3081
Cullumanobombus	Bombus cullumanus	GCA_014737535.1	BK063614	Sun et al. 2021	Assembly	-	-	-	Male	43.7024	90.056	1383
Kallobombus	Bombus soroeensis	GCA_014737365.1	BK063633	Sun et al. 2021	Assembly	-	-	-	Male	43.6233	90.0853	1837
Megabombus	Bombus hortorum	GCA_905332935.1	BK063648	Crowley et al. 2021	Assembly	-	-	-	Female	51.77	-1.339	150
Megabombus	Bombus consobrinus	GCA_014737455.1	MF995069	Sun et al. 2021	Assembly	-	-	-	Male	40.5319	117.482	866
Megabombus	Bombus trifasciatus	SRR12770611	BK063641	Zhao et al. 2021	Illumina	Bombus hortorum	66.6489	80.4956	Female			1076
Megabombus	Bombus supremus	SRR8283902	BK063638	Zhao et al. 2021	Illumina	Bombus hortorum	88.1577	90.1473	Female
Melanobombus	Bombus lapidarius	GCA_936014575.1	KT164641	Cobb et al. 2024	Assembly	-	-	-	Male	52.6223	1.21908	15
Melanobombus	Bombus pyrosoma	GCA_014825855.1	MH998260	Sun et al. 2021	Assembly	-	-	-	Male	40.4237	117.13	344
Melanobombus	Bombus sichelii	SRR12770616	BK063635	Zhao et al. 2021	Illumina	Bombus pyrosoma	133.776	95.4392	Female			3081
Mendacibombus	Bombus convexus	SRR12770609	BK063615	Zhao et al. 2021	Illumina	Bombus superbus	109.327	98.4945	Female			2930
Mendacibombus	Bombus waltoni	GCA_014737395.1	MK252702	Sun et al. 2021	Assembly	-	-	-	Male	34.2702	103.069	4016
Mendacibombus	Bombus superbus	GCA_014737385.1	BK063632	Sun et al. 2021	Assembly	-	-	-	Male	32.8614	91.9174	5220
Orientalibombus	Bombus haemorrhoidalis	GCA_014825975.1	BK063620	Sun et al. 2021	Assembly	-	-	-	Male	23.0116	103.64	1058
Psithyrus	Bombus campestris	GCA_905333015.3	-	Crowley et al. 2023	Assembly	-	-	-	Male	51.773	-1.333	150
Psithyrus	Bombus sylvestris	GCA_911622165.2	-	Crowley et al. 2023	Assembly	-	-	-	Male	51.778	-1.343	150
Psithyrus	Bombus vestalis	GCA_963556215.1	-	Crowley et al. 2025	Assembly	-	-	-	Male	51.778	-1.343	150
Psithyrus	Bombus turneri	GCA_014825825.1	-	Sun et al. 2021	Assembly	-	-	-	Male	30.1425	118.2	1816
Psithyrus	Bombus bohemicus	SRR12770612	BK063613	Zhao et al. 2021	Illumina	Bombus vestalis	91.9195	96.4536	Female			3300
Psithyrus	Bombus skorikovi	GCA_014737355.1	BK063634	Sun et al. 2021	Assembly	-	-	-	Male	30.1672	97.2994	4516
Pyrobombus	Bombus jonellus	ERR11843415	-	Darwin Tree of Life	HiFi	Bombus pratorum	27.3832	86.6942	Female	57.63	-5.35	18
Pyrobombus	Bombus ardens ardens	SRR23240601	-	Jeong et al. 2023	Illumina	Bombus pratorum	62.2854	93.3206	Female	35.0182	127.024	100
Pyrobombus	Bombus pratorum	GCA_930367275.1	-	Crowley et al. 2023	Assembly	-	-	-	Female	51.771	-1.334	150
Pyrobombus	Bombus hypnorum	GCA_911387925.2	-	Crowley et al. 2023	Assembly	-	-	-	Male	51.778	-1.343	150
Pyrobombus	Bombus monticola	ERR12102450	-	Darwin Tree of Life	HiFi	Bombus pratorum	78.1524	91.5446	Female	55.3911	-3.3279	179
Pyrobombus	Bombus melanopygus	SRR8700092	BK063624	Wham et al. 2021	Illumina	Bombus pratorum	16.2351	87.7149	Male	42.3289	-124.426	206
Pyrobombus	Bombus impatiens	GCA_000188095.4	BK063623	Sadd et al. 2015	Assembly	-	-	-	Male	42.6072	-83.9294	285
Pyrobombus	Bombus vosnesenskii	GCA_026744215.1	BK063639	The California Conservation Genomics Project	Assembly	-	-	-	Male	33.08	-117.139	346
Pyrobombus	Bombus lapponicus	SRR21912744	-	Liu et al. 2023	Illumina	Bombus pratorum	27.3832	86.6942	Male	68.3498	18.8282	384
Pyrobombus	Bombus picipes	GCA_014737485.1	BK063636	Sun et al. 2021	Assembly	-	-	-	Male	40.6068	117.461	701
Pyrobombus	Bombus vancouverensis nearcticus	GCA_011952275.1	BK063643	Heraghty et al. 2020	Assembly	-	-	-	Male	36.597	-118.736	2214
Pyrobombus	Bombus bifarius	GCA_011952205.1	BK063617	Heraghty et al. 2020	Assembly	-	-	-	Male	39.94	-105.56	2760
Pyrobombus	Bombus huntii	GCA_024542735.1	-	Koch et al. 2024	Assembly	-	-	-	Male
Pyrobombus	Bombus sylvicola	GCA_019677175.1	BK063612	Christmas et al. 2021	Assembly	-	-	-	Male
Sibiricobombus	Bombus sibiricus	GCA_014737505.1	MH998258	Sun et al. 2021	Assembly	-	-	-	Male	39.7272	98.4695	1500
Subterraneobombus	Bombus difficillimus	GCA_014737525.1	BK063619	Sun et al. 2021	Assembly	-	-	-	Male	32.8614	91.9174	5220
Thoracobombus	Bombus muscorum	ERR10812842	-	Broad et al. 2024	HiFi	Bombus pascuorum	83.2435	89.4765	Female	60.79	-0.83	7
Thoracobombus	Bombus sonorus	GCA_029958995.1	-	The California Conservation Genomics Project	Assembly	-	-	-	Male	33.5313	-117.71	95
Thoracobombus	Bombus pascuorum	GCA_905332965.1	HG995285	Crowley et al. 2023	Assembly	-	-	-	Female	51.77	-1.339	150
Thoracobombus	Bombus bellicosus	JAUQWF000000000.1	-	Gonçalves et al. 2025	Assembly	-	-	-	Female	-31.4886	-53.832	153
Thoracobombus	Bombus opulentus	GCA_014737405.1	BK063637	Sun et al. 2021	Assembly	-	-	-	Male	41.271	117.302	732
Thoracobombus	Bombus dahlbomii	SRR28013339	-	Martínez et al. 2024	HiFi	Bombus pascuorum	23.1427	80.4072	Male	-41.0234	-71.8224	764
Thoracobombus	Bombus impetuosus	SRR12770615	BK063622	Zhao et al. 2021	Illumina	Bombus pascuorum	79.2112	85.3176	Female			2930
Thoracobombus	Bombus laesus	SRR12770614	BK063628	Zhao et al. 2021	Illumina	Bombus pascuorum	77.1855	82.4012	Female			3081
Outgroup	Apis mellifera	GCA_003254395.2	NC_001566.1	Wallberg et al. 2019	Assembly	-	-	-	Male

## Sheet: Table S2
Species	Subgenus	mt	N-mt	Glycolysis	Random	N-mt (without CII)	Contact	Non-contact	N-mt (CI)	N-mt (CII)	N-mt (CIII)	N-mt (CIV)	N-mt (CV)	mt (CI)	mt (CIII)	mt (CIV)	mt (CV)
affinis	Bombus	0.366657	0.111981	0.0134893	0.0168017	0.120097	0.175419	0.0469164	0.166389	0.0252389	0.0625608	0.0457387	0.0554691	0.486689	0.197889	0.10895	0.204046
alpinus	Alpinobombus	0.371371	0.111196	0.0119442	0.0163343	0.118397	0.169081	0.0498053	0.161027	0.0303322	0.0634951	0.0430476	0.0646711	0.465339	0.198701	0.163347	0.251272
ardens	Pyrobombus	0.313707	0.12517	0.0159755	0.016914	0.134229	0.206815	0.0453366	0.192242	0.0264183	0.0508396	0.0436204	0.0647902	0.395984	0.183453	0.101215	0.217556
balteatus	Alpinobombus	0.35714	0.119623	0.010918	0.0149222	0.127453	0.182666	0.0541936	0.170377	0.0314859	0.0633469	0.0447231	0.0808108	0.455932	0.145089	0.131426	0.298459
bellicosus	Thoracobombus	0.360439	0.150748	0.0139011	0.0210988	0.160204	0.23634	0.0589082	0.22351	0.0365223	0.0705255	0.0456562	0.0899541	0.446292	0.158633	0.109193	0.407197
bifarius	Pyrobombus	0.396805	0.126296	0.0142984	0.0213366	0.135643	0.20845	0.0428979	0.191522	0.0244163	0.0598491	0.0462259	0.0612735	0.527289	0.2178	0.110869	0.236505
bohemicus	Psithyrus	0.485747	0.149229	0.0155297	0.0190256	0.159575	0.226749	0.0686241	0.207667	0.0343656	0.0694295	0.0939348	0.0888457	0.525383	0.288639	0.256411	0.813987
breviceps	Alpigenobombus	0.354503	0.106435	0.00885295	0.0151347	0.115654	0.168962	0.0421426	0.151966	0.0111978	0.0580234	0.0570147	0.0620466	0.391629	0.274281	0.186863	0.39998
campestris	Psithyrus	0.463215	0.141925	0.0146933	0.0186812	0.151988	0.222283	0.0604519	0.205436	0.0317117	0.0641804	0.0932919	0.0631078	0.5003	0.311532	0.265356	0.472519
confusus	Bombias	0.265281	0.0617404	0.0102771	0.0175216	0.0667755	0.0978447	0.0241254	0.0780916	0.00918622	0.0537203	0.0310474	0.0425081	0.256516	0.150552	0.142074	0.400972
consobrinus	Megabombus	0.367975	0.139603	0.0115458	0.017476	0.146511	0.223146	0.0490653	0.213762	0.0547223	0.0668338	0.0496612	0.048014	0.463178	0.149822	0.131546	0.24718
convexus	Mendacibombus	0.447002	0.135065	0.0153386	0.0223775	0.142651	0.218522	0.0510472	0.196045	0.045234	0.0782916	0.0552038	0.0734642	0.568023	0.179936	0.172705	0.223893
cullumanus	Cullumanobombus	0.342279	0.101919	0.0177876	0.0190989	0.109809	0.164066	0.0385245	0.155421	0.0152084	0.0464534	0.0391753	0.0527983	0.426426	0.233974	0.0931928	0.256348
dahlbomii	Thoracobombus	0.378619	0.138639	0.0118855	0.021357	0.148615	0.223308	0.0537299	0.217159	0.0296367	0.0617385	0.047573	0.0589989	0.459303	0.236993	0.167676	0.22499
difficillimus	Subterraneobombus	0.298499	0.126588	0.0101692	0.0170903	0.135799	0.21253	0.043975	0.204136	0.0295233	0.0542016	0.0436955	0.0437687	0.404655	0.148887	0.0627188	0.151874
haemorrhoidalis	Orientalibombus	0.428308	0.164429	0.0119958	0.0187889	0.177481	0.263924	0.0678509	0.257148	0.0338669	0.0906513	0.0650184	0.058567	0.545912	0.303024	0.160072	0.228075
hortorum	Megabombus	0.36498	0.144594	0.0117658	0.0187013	0.152406	0.233875	0.0474995	0.222493	0.052347	0.0669676	0.0495256	0.0530505	0.443767	0.145743	0.140121	0.220663
huntii	Pyrobombus	0.346576	0.119548	0.0157556	0.0232311	0.128137	0.19592	0.0414042	0.181595	0.0261249	0.052102	0.0487145	0.0581209	0.464828	0.177231	0.0968924	0.221883
hyperboreus	Alpinobombus	0.339548	0.111796	0.0101829	0.0163211	0.11875	0.170585	0.049997	0.158442	0.031477	0.0633786	0.0493823	0.06505	0.43075	0.148277	0.141392	0.200418
hypnorum	Pyrobombus	0.315609	0.1134	0.0160866	0.0191386	0.122325	0.186091	0.0436601	0.172181	0.021732	0.0542032	0.0391354	0.0607639	0.411483	0.188357	0.0927008	0.210219
ignitus	Bombus	0.374911	0.115441	0.0118593	0.0166717	0.123397	0.18388	0.0468422	0.175489	0.0280543	0.0637259	0.0377202	0.0558553	0.51243	0.176989	0.117153	0.177876
impatiens	Pyrobombus	0.401183	0.143345	0.0169429	0.021602	0.154361	0.237034	0.0503364	0.222599	0.0244236	0.061444	0.0549735	0.0639669	0.535068	0.183155	0.107562	0.237515
impetuosus	Thoracobombus	0.393941	0.140617	0.0123144	0.021116	0.150853	0.22906	0.0507907	0.221232	0.0263888	0.0611492	0.0433228	0.0614418	0.503332	0.239781	0.128634	0.225133
jonellus	Pyrobombus	0.315832	0.120024	0.0144197	0.0172015	0.128816	0.193295	0.0452553	0.173215	0.0240372	0.06402	0.047878	0.0746549	0.417681	0.17877	0.0796739	0.2392
laesus	Thoracobombus	0.345771	0.134762	0.01276	0.019324	0.142941	0.219013	0.0473289	0.211248	0.034251	0.0545087	0.0402877	0.0550897	0.451801	0.185878	0.105262	0.205151
lantschouensis	Bombus	0.368112	0.111596	0.0119937	0.0163239	0.119795	0.175808	0.0466669	0.168266	0.0257998	0.0592301	0.0412494	0.0556741	0.487365	0.180965	0.107679	0.214327
lapidarius	Melanobombus	0.311897	0.0919435	0.0095471	0.0161623	0.0991086	0.146736	0.0363563	0.136477	0.0135188	0.0451151	0.0445163	0.0452982	0.381357	0.209374	0.130542	0.194446
lapponicus	Pyrobombus	0.335388	0.12284	0.0160487	0.0176734	0.13145	0.201936	0.0444119	0.187125	0.0279996	0.0526096	0.0478123	0.0611902	0.436833	0.181203	0.106288	0.201604
lucorum	Bombus	0.356125	0.111837	0.0119935	0.0162728	0.120207	0.176045	0.0474101	0.169721	0.0246824	0.0584136	0.0391267	0.0559008	0.468559	0.199684	0.0967631	0.209885
melanopygus	Pyrobombus	0.329081	0.121361	0.0146967	0.0184315	0.12968	0.199542	0.0432564	0.187719	0.0278413	0.0517418	0.0438714	0.0556239	0.440778	0.18149	0.090976	0.180918
monticola	Pyrobombus	0.311454	0.122483	0.0148686	0.0174213	0.130914	0.201005	0.0442119	0.186961	0.0279153	0.0493153	0.0485839	0.0605852	0.417893	0.156157	0.0935098	0.229576
muscorum	Thoracobombus	0.353549	0.136635	0.0116672	0.0211996	0.145669	0.221882	0.0489781	0.212531	0.0293374	0.0659789	0.037041	0.0602887	0.450823	0.190097	0.10677	0.241133
opulentus	Thoracobombus	0.384451	0.14419	0.0123583	0.0222787	0.154372	0.230731	0.0555182	0.221694	0.027605	0.0610589	0.043455	0.0768354	0.479828	0.243239	0.115711	0.28695
pascuorum	Thoracobombus	0.360708	0.142173	0.0124244	0.0216984	0.152098	0.229442	0.0520157	0.221777	0.0293698	0.0686248	0.0431021	0.0602812	0.468318	0.211608	0.104193	0.196698
picipes	Pyrobombus	0.339275	0.124393	0.0144922	0.0165552	0.132697	0.203289	0.0443436	0.189199	0.0314764	0.0610172	0.0430881	0.0575857	0.447825	0.181865	0.112698	0.205913
polaris	Alpinobombus	0.354435	0.113149	0.0115127	0.0147531	0.120392	0.172078	0.051332	0.166491	0.0303365	0.0637998	0.0400617	0.0614448	0.458542	0.153379	0.116279	0.174496
pratorum	Pyrobombus	0.328724	0.120091	0.0138965	0.0176221	0.128504	0.195089	0.0453748	0.176987	0.0234722	0.0545362	0.0479188	0.0696461	0.442496	0.173032	0.0892893	0.226124
pyrosoma	Melanobombus	0.31213	0.0932355	0.0118747	0.0174827	0.0999984	0.149335	0.0357778	0.141392	0.016253	0.0447364	0.0303253	0.0502478	0.40747	0.207458	0.0684589	0.208754
pyrrhopygus	Alpinobombus	0.35968	0.113858	0.0115447	0.01588	0.12118	0.17327	0.0518725	0.167338	0.0303392	0.0654451	0.0400645	0.0622124	0.48141	0.162852	0.115404	0.183552
sibiricus	Sibiricobombus	0.297953	0.0891003	0.00988939	0.0144411	0.0955308	0.140988	0.0353134	0.131995	0.0173713	0.0458272	0.0372835	0.0457797	0.357255	0.208184	0.105101	0.234663
sichelii	Melanobombus	0.289091	0.0910904	0.0100645	0.0157218	0.0986683	0.147232	0.0348732	0.139423	0.0123929	0.0518155	0.0295446	0.0429541	0.374617	0.19144	0.0721083	0.18246
skorikovi	Psithyrus	0.4495	0.139064	0.0148088	0.0203537	0.149449	0.216875	0.0611321	0.200346	0.026894	0.0633499	0.0949895	0.0617263	0.500455	0.266136	0.259709	0.346477
sonorus	Thoracobombus	0.357975	0.144103	0.0144158	0.0199572	0.154011	0.227574	0.0578816	0.213897	0.0289696	0.0651563	0.0444561	0.0875998	0.437949	0.170313	0.102221	0.478457
soroeensis	Kallobombus	0.356695	0.0928619	0.0100064	0.0172451	0.100595	0.146823	0.0372984	0.130978	0.0153808	0.0500224	0.0692374	0.0382928	0.406904	0.105111	0.250789	0.195035
superbus	Mendacibombus	0.368029	0.112693	0.0163819	0.0181914	0.118934	0.178327	0.0438417	0.157968	0.0407465	0.0601601	0.0591023	0.0661944	0.429219	0.162575	0.211663	0.170691
supremus	Megabombus	0.314315	0.124712	0.0115443	0.0185331	0.131673	0.201045	0.0429948	0.189299	0.0426273	0.0586878	0.0524759	0.0429356	0.387111	0.127045	0.131612	0.204553
sylvestris	Psithyrus	0.462796	0.139543	0.0148096	0.0206615	0.149664	0.215263	0.0630899	0.199949	0.0280729	0.0647297	0.0933921	0.0658306	0.516248	0.26876	0.267097	0.380748
sylvicola	Pyrobombus	0.332405	0.126478	0.0165637	0.0174722	0.135093	0.206549	0.0465742	0.192684	0.0274258	0.0550975	0.0501542	0.0587073	0.446925	0.167856	0.10721	0.213287
terrestris	Bombus	0.349313	0.10868	0.0129912	0.0168677	0.116744	0.17246	0.0450182	0.163641	0.0241239	0.0600562	0.0397044	0.0539301	0.461117	0.167779	0.105287	0.186399
trifasciatus	Megabombus	0.483188	0.180763	0.0108141	0.0183967	0.193124	0.292794	0.0670801	0.29002	0.0469842	0.0746644	0.0633756	0.0645664	0.628199	0.170398	0.188586	0.383472
turneri	Psithyrus	0.494438	0.1564	0.0148221	0.0189034	0.1684	0.232205	0.076653	0.212826	0.0298989	0.0699193	0.0904436	0.121424	0.535732	0.305676	0.262444	0.640843
vancouverensis	Pyrobombus	0.418454	0.125656	0.0152	0.021104	0.135086	0.207692	0.0426425	0.190581	0.0244163	0.0590868	0.0469998	0.0606577	0.55663	0.219558	0.11658	0.250878
vestalis	Psithyrus	0.487699	0.147589	0.0153355	0.020669	0.158337	0.226544	0.0668902	0.206182	0.0298324	0.0720786	0.0990594	0.0783183	0.530491	0.327041	0.260421	0.597319
vosnesenskii	Pyrobombus	0.377905	0.123273	0.0150791	0.0213738	0.132479	0.200166	0.0440957	0.181825	0.0244263	0.06373	0.0495087	0.0668562	0.494327	0.204525	0.108124	0.251194
waltoni	Mendacibombus	0.494415	0.149607	0.0153381	0.0196009	0.159019	0.249803	0.0523068	0.223094	0.044039	0.0873018	0.0628558	0.0682637	0.606449	0.161356	0.226383	0.250711

## Sheet: Table S3
Genome	Group	Gene	Mt interacting?	Contact mt residues?	dN	dS	dN/dS	lnL
Mitochondrial	OXPHOS	cox1	NA	NA	0.5603	65.7366	0.00852	-18131.3
Mitochondrial	OXPHOS	nad4L	NA	NA	3.1552	210	0.01498	-4494.26
Mitochondrial	OXPHOS	cytb	NA	NA	1.1903	74	0.01609	-14876
Mitochondrial	OXPHOS	cox2	NA	NA	1.1228	69	0.01619	-8588.37
Mitochondrial	OXPHOS	nad1	NA	NA	2.6528	139	0.01903	-14376
Mitochondrial	OXPHOS	nad5	NA	NA	2.7202	138	0.01971	-25933.6
Mitochondrial	OXPHOS	nad4	NA	NA	3.048	132.9	0.02293	-22574.8
Mitochondrial	OXPHOS	nad3	NA	NA	2.6395	10	0.02436	-5138.94
Mitochondrial	OXPHOS	nad6	NA	NA	4.8544	174.79	0.02777	-9638.04
Mitochondrial	OXPHOS	atp8	NA	NA	5.5525	19	0.02852	-3268.14
Mitochondrial	OXPHOS	cox3	NA	NA	2.1017	58.6582	0.03583	-12795.1
Mitochondrial	OXPHOS	atp6	NA	NA	2.2132	53.9	0.04104	-11152.6
Mitochondrial	OXPHOS	nad2	NA	NA	4.5628	9	0.04936	-19742.8
Nuclear	Glycolysis	ADPGK	no	NA	0.1093	1.59	0.06859	-4737.48
Nuclear	Glycolysis	ATP-PFK	no	NA	0.1022	1.8	0.05671	-8034.24
Nuclear	Glycolysis	ENO	no	NA	0.1512	2.349	0.06434	-5334.36
Nuclear	Glycolysis	FBP1	no	NA	0.3227	2.8379	0.1137	-5608.81
Nuclear	Glycolysis	GAPDH	no	NA	0.0737	2.3839	0.03092	-3220.99
Nuclear	Glycolysis	GAPDH2	no	NA	0.1015	2.322	0.04371	-3105.06
Nuclear	Glycolysis	GPI	no	NA	0.0799	1.473	0.05426	-4700.25
Nuclear	Glycolysis	HK1	no	NA	0.1451	1.2	0.11994	-4943.68
Nuclear	Glycolysis	HK2	no	NA	0.2069	1.9	0.10695	-5292.85
Nuclear	Glycolysis	PDHA	no	NA	0.1734	1.62	0.10697	-4373.71
Nuclear	Glycolysis	PGK	no	NA	0.1593	2.189	0.07278	-5157.72
Nuclear	Glycolysis	PGM2	no	NA	0.072	1.7	0.0423	-242.231
Nuclear	Glycolysis	PK	no	NA	0.2083	1.9	0.10918	-5824.73
Nuclear	Glycolysis	TIM	no	NA	0.0953	1.4	0.06767	-2285.4
Nuclear	N-mt	CI_Ndufa10	yes	Contact	1.7625	1.836	0.95998	-11576.9
Nuclear	N-mt	CI_Ndufa12	yes	Contact	0.6208	2.1246	0.29219	-2167.58
Nuclear	N-mt	CI_Ndufa13	yes	Contact	1.8381	2.4135	0.76158	-2614.52
Nuclear	N-mt	CI_Ndufa2	yes	Non-contact	0.3355	1.3688	0.2451	-1129.52
Nuclear	N-mt	CI_Ndufa4	yes	Non-contact	1.1166	2.3878	0.46763	-1995.19
Nuclear	N-mt	CI_Ndufa5	yes	Non-contact	1.5752	1.9	0.82875	-1632.46
Nuclear	N-mt	CI_Ndufa6	yes	Contact	1.1645	1.581	0.73654	-2764.82
Nuclear	N-mt	CI_Ndufa7	yes	Contact	1.3992	2	0.68424	-2383.53
Nuclear	N-mt	CI_Ndufa8	yes	Contact	0.7814	2.1	0.37056	-3526.03
Nuclear	N-mt	CI_Ndufa9	yes	Contact	0.9737	1.6443	0.59217	-7997.94
Nuclear	N-mt	CI_Ndufab1	yes	Non-contact	0.4402	1.1235	0.3918	-2136.53
Nuclear	N-mt	CI_Ndufb10	yes	Contact	1.0411	2.5	0.41524	-3780.81
Nuclear	N-mt	CI_Ndufb11	yes	Contact	1.2855	2	0.63011	-3723.44
Nuclear	N-mt	CI_Ndufb2	yes	Contact	1.7692	2.7	0.65508	-2943.14
Nuclear	N-mt	CI_Ndufb3	yes	Contact	0.7634	2.3	0.33148	-1951.66
Nuclear	N-mt	CI_Ndufb4	yes	Contact	2.5524	3.7262	0.68499	-1989.25
Nuclear	N-mt	CI_Ndufb5	yes	Contact	1.8161	2.374	0.76499	-5606.92
Nuclear	N-mt	CI_Ndufb6	yes	Contact	1.486	2	0.72134	-4321.57
Nuclear	N-mt	CI_Ndufb7	yes	Contact	1.0769	2.2	0.48787	-2752.73
Nuclear	N-mt	CI_Ndufb8	yes	Contact	1.8838	2.4729	0.76179	-4381.01
Nuclear	N-mt	CI_Ndufb9	yes	Contact	0.8074	3	0.26911	-2992.57
Nuclear	N-mt	CI_Ndufc2	yes	Contact	2.7019	4.3179	0.62575	-1858.11
Nuclear	N-mt	CI_Ndufs1	yes	Non-contact	0.1444	1.7263	0.08365	-7626.43
Nuclear	N-mt	CI_Ndufs2	yes	Contact	0.4565	1.9	0.23775	-7317.64
Nuclear	N-mt	CI_Ndufs3	yes	Contact	0.6184	1.736	0.35624	-4376.39
Nuclear	N-mt	CI_Ndufs4	yes	Non-contact	0.5754	1.6518	0.34836	-2925.81
Nuclear	N-mt	CI_Ndufs6	yes	Non-contact	0.2696	1.62	0.16635	-1364.28
Nuclear	N-mt	CI_Ndufs7	yes	Contact	0.3693	1.6112	0.2292	-3035.6
Nuclear	N-mt	CI_Ndufs8	yes	Contact	0.4266	1.7865	0.23879	-3106.72
Nuclear	N-mt	CI_Ndufv1	yes	Non-contact	0.1039	2	0.05018	-6041.76
Nuclear	N-mt	CI_Ndufv2	yes	Non-contact	0.2014	2	0.09779	-2724.09
Nuclear	N-mt	CII_SDHA	yes	???	0.0996	1.41	0.07057	-6799.37
Nuclear	N-mt	CII_SDHB	yes	???	0.2142	1.2314	0.17395	-3683.67
Nuclear	N-mt	CII_SDHC	yes	???	0.221	1.24	0.17811	-1916.52
Nuclear	N-mt	CII_SDHD	yes	???	0.6957	1.886	0.36886	-3266.25
Nuclear	N-mt	CIII_Cyt1	yes	???	0.33	1.53	0.21562	-4017.71
Nuclear	N-mt	CIII_ISP	yes	Contact	0.425	1.4625	0.29058	-3184.4
Nuclear	N-mt	CIII_ISPx2	yes	Contact	0.5458	2.1383	0.25522	-4092.56
Nuclear	N-mt	CIII_QCR2	yes	Non-contact	0.3579	1.8	0.19782	-5800.25
Nuclear	N-mt	CIII_QCR6	yes	Non-contact	0.4586	1.8	0.25398	-1203.83
Nuclear	N-mt	CIII_QCR7	yes	Contact	0.8957	1.8634	0.48069	-1967.78
Nuclear	N-mt	CIII_QCR8	yes	Contact	1.0884	3	0.35244	-1839.95
Nuclear	N-mt	CIII_QCR9	yes	Non-contact	0.8163	9	0.08652	-761.705
Nuclear	N-mt	CIV_COX10	yes	???	0.3778	1.7	0.22209	-5668.36
Nuclear	N-mt	CIV_COX11	yes	Non-contact	0.2816	1.8225	0.15453	-2709.78
Nuclear	N-mt	CIV_COX15	yes	Non-contact	0.2255	1.19	0.1884	-4369.96
Nuclear	N-mt	CIV_COX4	yes	Contact	0.4438	1.7	0.26078	-2470.12
Nuclear	N-mt	CIV_COX5A	yes	Contact	0.3807	1.62	0.23485	-2027.86
Nuclear	N-mt	CIV_COX5B	yes	Contact	0.3555	1.9	0.18038	-1743.09
Nuclear	N-mt	CIV_COX6A	yes	Contact	1.3361	1.9	0.67917	-2758.38
Nuclear	N-mt	CIV_COX6B1	yes	Contact	0.4832	1.7587	0.27478	-1299.5
Nuclear	N-mt	CIV_COX6B3	yes	Contact	0.7519	0	0.82222	-1525.25
Nuclear	N-mt	CV_ATPA	yes	Non-contact	0.0599	1.4114	0.04244	-4990.71
Nuclear	N-mt	CV_ATPB	yes	Non-contact	0.0491	1.49	0.03283	-4920.55
Nuclear	N-mt	CV_ATPC	yes	Contact	0.1889	1.7185	0.10994	-1756.09
Nuclear	N-mt	CV_ATPD	yes	Non-contact	0.3063	2.26	0.13552	-2416.08
Nuclear	N-mt	CV_ATPE	yes	Non-contact	0.2155	2.2182	0.09714	-638.007
Nuclear	N-mt	CV_ATPF	yes	Contact	0.9165	2.119	0.43251	-5124.59
Nuclear	N-mt	CV_ATPG	yes	Non-contact	0.0949	1.8647	0.0509	-1370.99
Nuclear	N-mt	CV_ATPJ	yes	???	0.8977	1.8569	0.48345	-1737.41
Nuclear	N-mt	CV_ATPK	yes	Non-contact	1.078	2.219	0.48572	-2772.49
Nuclear	N-mt	CV_ATPN	yes	Non-contact	0.7129	1.2646	0.56373	-1359.27
Nuclear	N-mt	CV_ATPO.OSCP	yes	Non-contact	0.4084	1.5338	0.26624	-2769.53
Nuclear	N-mt	CV_ATPQ	yes	Non-contact	1.1799	1.7356	0.67981	-3634.57
Nuclear	N-mt	CV_ATPR	yes	Non-contact	0.6541	1.532	0.42694	-1548.31
Nuclear	Random	11035at7399	no	NA	0.0107	1.569	0.00682	-2323.77
Nuclear	Random	21291at7399	no	NA	0.0463	2.5179	0.0184	-2453.57
Nuclear	Random	22148at7399	no	NA	0.0429	1.9	0.02183	-2208.54
Nuclear	Random	18856at7399	no	NA	0.026	1	0.02509	-1629.88
Nuclear	Random	4417at7399	no	NA	0.4063	12.9	0.0314	-4601.08
Nuclear	Random	20570at7399	no	NA	0.0909	2.2841	0.03979	-2916.2
Nuclear	Random	29292at7399	no	NA	0.1045	1.9	0.05468	-1201.65
Nuclear	Random	6776at7399	no	NA	0.0874	1.537	0.05689	-5154.2
Nuclear	Random	31243at7399	no	NA	0.0855	1.3	0.06571	-1104.71
Nuclear	Random	2480at7399	no	NA	0.0841	1.269	0.06623	-10914.4
Nuclear	Random	18329at7399	no	NA	0.0802	1.1658	0.0688	-3395.7
Nuclear	Random	1886at7399	no	NA	0.1288	1.7433	0.07385	-12452.9
Nuclear	Random	15899at7399	no	NA	0.156	1.9	0.0813	-8040.6
Nuclear	Random	4426at7399	no	NA	0.1623	1.3047	0.12442	-11874.7
Nuclear	Random	12400at7399	no	NA	0.2309	1.4602	0.15812	-5352.55
Nuclear	Random	13350at7399	no	NA	0.0879	1.1409	0.07707	-3982.34
Nuclear	Random	10785at7399	no	NA	0.0879	1.1409	0.07707	-3982.34
Nuclear	Random	6362at7399	no	NA	0.1515	1.4753	0.1027	-9455.67
Nuclear	Random	16391at7399	no	NA	0.1383	1.29	0.10647	-4037.72
Nuclear	Random	12168at7399	no	NA	0.1011	0	0.11969	-3595.96
Nuclear	Random	1891at7399	no	NA	0.2316	1.7471	0.13256	-13350.1
Nuclear	Random	5479at7399	no	NA	0.1715	1.1637	0.1474	-10849.9
Nuclear	Random	7835at7399	no	NA	0.2044	1.3589	0.15038	-6034.07
Nuclear	Random	27168at7399	no	NA	0.1915	1.2	0.15832	-2220.16
Nuclear	Random	29232at7399	no	NA	0.4425	2.463	0.17967	-4381.59
Nuclear	Random	8335at7399	no	NA	0.2679	1.39	0.19271	-4925.62
Nuclear	Random	23963at7399	no	NA	0.5052	2.529	0.19975	-4266.63
Nuclear	Random	12243at7399	no	NA	0.7237	3.3745	0.21447	-9335.3
Nuclear	Random	26421at7399	no	NA	0.5005	1.8383	0.27227	-2484.09
Nuclear	Random	24615at7399	no	NA	0.0498	0.5936	0.08393	-1696.06

## Sheet: Table S4
Comparison	Corr coefficient (ρ)	95%CI Lower Limit	95%CI Upper Limit
mt-Nmt	0.72262	0.471912	0.857726
mt-gly	-0.0109858	-0.354083	0.337838
mt-random	-0.21911	-0.462342	0.0795741
mt-contact	0.637828	0.34663	0.816067
mt-noncontact	0.848146	0.711705	0.921018
mt-Nmt, short-faced clade	0.547908	0.131824	0.790244
mt-Nmt, long-faced clade	0.605056	0.163789	0.804527
mt-Nmt (CI)	0.772966	0.57728	0.882244
mt-Nmt (CII vs all mt)	0.445388	0.0265189	0.704975
mt-Nmt (CIII)	0.155102	-0.209695	0.491235
mt-Nmt (CIII vs all mt)	0.690265	0.495222	0.799743
mt-Nmt (CIV)	0.889842	0.743432	0.954178
mt-Nmt (CV)	0.632154	0.388684	0.803083

## Sheet: Table S5
	PC1	PC2	PC3	PC4	PC5	PC6	PC7	PC8
Importance of Components
Standard deviation	1.9532	1.4357	1.0989	0.87655	0.3664	0.09019	0.07518	1.905e-16
Proportion of Variance	0.4769	0.2576	0.1509	0.09604	0.01678	0.00102	0.00071	0
Cumulative Proportion	0.4769	0.7345	0.8854	0.9815	0.99828	0.99929	1	1
PCA loadings
Elevation	0.326267	-0.0944442	-0.63473	-0.209333	0.640886	0.164484	-0.0117634	-1.40368e-16
Longitude	0.218639	0.21704	-0.289471	0.897477	-0.0547575	-0.0638801	0.0935527	4.92695e-17
Latitude	0.106789	-0.445633	0.596508	0.306254	0.581844	-0.0428962	0.00329428	1.27223e-16
Bio1 (mean annual temperature)	-0.437569	0.344587	-0.0217785	0.103935	0.30629	-0.133221	-0.752964	3.36325e-16
Bio4 (temperature seasonality)	0.420187	0.323004	0.295892	-0.0085656	-0.0721424	0.744891	-0.267242	-1.29861e-16
Bio5 (max. temperature warmest month)	-0.157301	0.636659	0.19391	-0.0884856	0.358033	-0.0446892	0.518497	0.354214
Bio6 (min. temperature coldest month)	-0.507252	0.00130818	-0.0620094	0.111413	0.128929	0.427765	0.289311	-0.665679
Bio7 (temperature annual range)	0.429268	0.342019	0.16742	-0.160637	0.0624145	-0.457639	-0.0135953	-0.656813

## Sheet: Table S6
Multivariate Linear Model (MANOVA)
Predictor	Pillai	Approx F	P value
PC1	0.48604	6.8088	0.0001463
PC2	0.12539	1.0322	0.413589
Univariate analyses
Response Variable	Predictor	Estimate (β)	Std. Error	t value	P value
mt	PC1	0.00319	0.00421	0.759	0.453
mt	PC2	-3e-05	0.00632	-0.005	0.996
N-mt	PC1	-0.00271	0.0014	-1.933	0.06
N-mt	PC2	-0.00078	0.0021	-0.711	0.373
mt / N-mt	PC1	0.08644	0.02108	4.1	0.0002
mt / N-mt	PC2	0.03445	0.03166	1.088	0.283
mt / random	PC1	0.42596	0.19308	2.206	0.0332
mt / random	PC2	-0.09774	0.28996	-0.337	0.738
N-mt / random	PC1	-0.04972	0.06277	-0.792	0.433
N-mt / random	PC2	-0.08217	0.09426	-0.872	0.389
